# Supplementary material for: Learning and Consolidation of Declarative Memory in Good and Poor Readers of English as a Second Language
Source: Front Psychol. 2020 Apr 17;11:715. doi: 10.3389/fpsyg.2020.00715 (PMC7180228; doi:10.3389/fpsyg.2020.00715)
Supplement: Supplementary file 1 [file Data_Sheet_1.CSV]

Group	d	type	time
Good Readers	1.95239285	real	Day1
Good Readers	1.194423351	real	Day1
Good Readers	2.676674634	real	Day1
Good Readers	2.48447621	real	Day1
Good Readers	0	real	Day1
Good Readers	3.164520527	real	Day1
Good Readers	1.754433049	real	Day1
Good Readers	1.464546957	real	Day1
Good Readers	1.754433049	real	Day1
Good Readers	2.611857563	real	Day1
Good Readers	2.676674634	real	Day1
Good Readers	2.895370144	real	Day1
Good Readers	2.307096014	real	Day1
Good Readers	1.754433049	real	Day1
Good Readers	1.094968337	real	Day1
Good Readers	1.194423351	real	Day1
Good Readers	1.272348533	real	Day1
Good Readers	1.754433049	real	Day1
Good Readers	1.541498916	real	Day1
Good Readers	1.417434212	real	Day1
Poor Readers	0	real	Day1
Poor Readers	3.164520527	real	Day1
Poor Readers	1.541498916	real	Day1
Poor Readers	0.706577457	real	Day1
Poor Readers	3.554834857	real	Day1
Poor Readers	2.676674634	real	Day1
Poor Readers	2.895370144	real	Day1
Poor Readers	2.676674634	real	Day1
Poor Readers	1.194423351	real	Day1
Poor Readers	1.194423351	real	Day1
Poor Readers	1.754433049	real	Day1
Poor Readers	0	real	Day1
Poor Readers	3.164520527	real	Day1
Poor Readers	1.683242467	real	Day1
Poor Readers	4.107497821	real	Day1
Poor Readers	1.931813245	real	Day1
Poor Readers	3.164520527	real	Day1
Poor Readers	-0.552662965	real	Day1
Good Readers	2.221543233	made up	Day1
Good Readers	2.221543233	made up	Day1
Good Readers	1.931813245	made up	Day1
Good Readers	1.683242467	made up	Day1
Good Readers	-0.659464712	made up	Day1
Good Readers	1.95239285	made up	Day1
Good Readers	1.053653023	made up	Day1
Good Readers	0.684074402	made up	Day1
Good Readers	1.094968337	made up	Day1
Good Readers	1.247738843	made up	Day1
Good Readers	2.124011669	made up	Day1
Good Readers	0.36957862	made up	Day1
Good Readers	1.272348533	made up	Day1
Good Readers	1.094968337	made up	Day1
Good Readers	1.931813245	made up	Day1
Good Readers	1.931813245	made up	Day1
Good Readers	2.676674634	made up	Day1
Good Readers	2.611857563	made up	Day1
Good Readers	0.857424514	made up	Day1
Good Readers	2.307096014	made up	Day1
Poor Readers	0	made up	Day1
Poor Readers	1.73369734	made up	Day1
Poor Readers	2.124011669	made up	Day1
Poor Readers	1.623021611	made up	Day1
Poor Readers	2.676674634	made up	Day1
Poor Readers	1.417434212	made up	Day1
Poor Readers	1.931813245	made up	Day1
Poor Readers	1.417434212	made up	Day1
Poor Readers	1.931813245	made up	Day1
Poor Readers	2.221543233	made up	Day1
Poor Readers	2.611857563	made up	Day1
Poor Readers	0	made up	Day1
Poor Readers	1.73369734	made up	Day1
Poor Readers	3.164520527	made up	Day1
Poor Readers	3.002171892	made up	Day1
Poor Readers	2.611857563	made up	Day1
Poor Readers	1.683242467	made up	Day1
Poor Readers	0.21869551	made up	Day1
Good Readers	2.137400645	real	Day2
Good Readers	2.137400645	real	Day2
Good Readers	1.58473768	real	Day2
Good Readers	2.48447621	real	Day2
Good Readers	2.48447621	real	Day2
Good Readers	2.676674634	real	Day2
Good Readers	2.307096014	real	Day2
Good Readers	2.48447621	real	Day2
Good Readers	2.676674634	real	Day2
Good Readers	2.676674634	real	Day2
Good Readers	2.895370144	real	Day2
Good Readers	2.124011669	real	Day2
Good Readers	2.676674634	real	Day2
Good Readers	2.676674634	real	Day2
Good Readers	2.676674634	real	Day2
Good Readers	2.895370144	real	Day2
Good Readers	1.95239285	real	Day2
Good Readers	2.895370144	real	Day2
Good Readers	2.895370144	real	Day2
Good Readers	1.95239285	real	Day2
Poor Readers	0.925272967	real	Day2
Poor Readers	3.164520527	real	Day2
Poor Readers	2.48447621	real	Day2
Poor Readers	0.857424514	real	Day2
Poor Readers	1.430823187	real	Day2
Poor Readers	3.164520527	real	Day2
Poor Readers	2.611857563	real	Day2
Poor Readers	3.002171892	real	Day2
Poor Readers	4.107497821	real	Day2
Poor Readers	4.107497821	real	Day2
Poor Readers	1.430823187	real	Day2
Poor Readers	0.925272967	real	Day2
Poor Readers	3.164520527	real	Day2
Poor Readers	1.541498916	real	Day2
Poor Readers	3.554834857	real	Day2
Poor Readers	1.541498916	real	Day2
Poor Readers	0	real	Day2
Poor Readers	-1.212127677	real	Day2
Good Readers	1.970097177	made up	Day2
Good Readers	2.676674634	made up	Day2
Good Readers	2.137400645	made up	Day2
Good Readers	1.970097177	made up	Day2
Good Readers	2.137400645	made up	Day2
Good Readers	2.307096014	made up	Day2
Good Readers	1.970097177	made up	Day2
Good Readers	2.137400645	made up	Day2
Good Readers	2.307096014	made up	Day2
Good Readers	2.307096014	made up	Day2
Good Readers	2.307096014	made up	Day2
Good Readers	2.307096014	made up	Day2
Good Readers	2.307096014	made up	Day2
Good Readers	2.48447621	made up	Day2
Good Readers	2.137400645	made up	Day2
Good Readers	2.137400645	made up	Day2
Good Readers	2.307096014	made up	Day2
Good Readers	2.307096014	made up	Day2
Good Readers	1.417434212	made up	Day2
Good Readers	2.48447621	made up	Day2
Poor Readers	1.464546957	made up	Day2
Poor Readers	0.857424514	made up	Day2
Poor Readers	2.137400645	made up	Day2
Poor Readers	1.623021611	made up	Day2
Poor Readers	1.212127677	made up	Day2
Poor Readers	1.970097177	made up	Day2
Poor Readers	1.430823187	made up	Day2
Poor Readers	1.800401807	made up	Day2
Poor Readers	1.800401807	made up	Day2
Poor Readers	2.307096014	made up	Day2
Poor Readers	1.212127677	made up	Day2
Poor Readers	1.053653023	made up	Day2
Poor Readers	0.857424514	made up	Day2
Poor Readers	1.245851446	made up	Day2
Poor Readers	3.554834857	made up	Day2
Poor Readers	1.970097177	made up	Day2
Poor Readers	0	made up	Day2
Poor Readers	-1.970097177	made up	Day2
Good Readers	2.34270718	real	Day1
Good Readers	2.611857563	real	Day1
Poor Readers	3.164520527	real	Day1
Poor Readers	1.58473768	real	Day1
Poor Readers	4.107497821	real	Day1
Poor Readers	3.164520527	real	Day1
Good Readers	3.554834857	made up	Day1
Good Readers	1.931813245	made up	Day1
Poor Readers	1.194423351	made up	Day1
Poor Readers	1.58473768	made up	Day1
Poor Readers	3.554834857	made up	Day1
Poor Readers	2.611857563	made up	Day1
Good Readers	1.95239285	real	Day2
Good Readers	2.48447621	real	Day2
Poor Readers	1.272348533	real	Day2
Poor Readers	0.659464712	real	Day2
Poor Readers	2.307096014	real	Day2
Poor Readers	1.094968337	real	Day2
Good Readers	2.221543233	made up	Day2
Good Readers	0.552662965	made up	Day2
Poor Readers	2.137400645	made up	Day2
Poor Readers	0.390314329	made up	Day2
Poor Readers	1.800401807	made up	Day2
Poor Readers	2.221543233	made up	Day2
